# Supplementary material for: Humans strategically shift decision bias by flexibly adjusting sensory evidence accumulation
Source: eLife. 2019 Feb 6;8:e37321. doi: 10.7554/eLife.37321 (PMC6365056; doi:10.7554/eLife.37321)
Supplement: Figure 2—source data 1. [file elife-37321-fig2-data1.zip]

Archive with 3 entries (2 files):
- source_Figure2.mat
- __MACOSX/
- __MACOSX/._source_Figure2.mat
